# Supplementary material for: Whole-genome analysis for effective clinical diagnosis and gene discovery in early infantile epileptic encephalopathy
Source: NPJ Genom Med. 2018 Aug 13;3:22. doi: 10.1038/s41525-018-0061-8 (PMC6089881; doi:10.1038/s41525-018-0061-8)
Supplement: Supplementary file 1 — Supplemental table [file 41525_2018_61_MOESM1_ESM.xlsx]

## Sheet: Supp Table 1
Supplementary Table 1. Clinical phenotype description for each subject
Subject ID	Gender	Age at onset	Seizure types	Other clinical features	EEG Features	MRI	Prior Genetic Testing
1	M	< 1 mos	Generalized tonic, myoclonic	GDD, hypotonia, dysphagia, hydronephrosis,	Slow and disorganized background, multifocal and generalized SW discharges	Abnormal T1 signal in basal ganglia, mesial temporal lobes	Chromosomal microarray, STXBP1, MECP2
2	F	2 mos	GTC, generalized tonic, myoclonic, flexor spsams, atonic	GDD, dysphagia, cortical visual impairment, microcephaly	Slow and disorganized background, generalized SW discharges	Normal	Chromosomal microarray
3	F	<1 mos	Generalized tonic, flexor spasms	HIE, GDD, chronic respiratory failure, spasticity, dysphagia, cardiac arrest	Slow background, frontal SW discharges	Abnormal diffusion restriction bifrontal and left temporal	Chromosomal microarray
4	M	<1 mos	Generalized tonic	Hypotonia, GDD, cerebral palsy, dysphagia	Slow background, multifocal and generalized SW discharges	Delayed myelination	GJC2
5	F	2 mos	Focal onset with secondary GTC	GDD, postnatal microcephaly, spastic quadriparetic CP, chorea, dystonia	Focal slowing	Normal	Chromosomal microarray, CLN2, CLN3, Early Infantile Epilepsy Panel, Febrile Siezures Panel
6	F	<1mos	Migrating partial seizures, myoclonic, flexor spasm	GDD, dysphagia, quadriparetic spastic cerebral palsy	Generalized and multifocal SW discharges	Normal	Chromosomal microarray, MECP2
7	M	1mos	Generalized clonic seizures, GTC, flexor spasms, tonic spasms	GDD	Slow background, multifocal and generalized SW	Normal	None
8	F	<1mos	GTC, focal tonic	GDD, hypotonia, cerebral palsy, postnatal microcephaly	Discontinuous, multifocal SW	Normal	GFAP, DNA methylation, MECP2, early infantile epilepsy panel, comprehensive epilepsy panel
9	F	6mos	Myoclonic, atonic, myoclonic, partial seizures, GTC, atypical absence	Postnatal microcephaly, hypotonia, GDD, polymyoclonus	1-2hz delta, generalized SW	Delayed myelination	Chromosomal microarray, DNA methylation, MECP2, CMT, Rett-like disorders panel, comprehensive epilepsy panel
10	M	4 mos	Flexor spasms, tonic spasms, GTC	GDD, spastic cerebral palsy, post natal microcephaly	Hypsarrhythmia, multifocal SW	Delayed myelination	karyotype, ARX
11	F	2 mos	Migrating focal tonic clonic, generalized tonic, myoclonic, atonic	GDD, macrosomia, tremor, hypotonia	Focal SW discharges	Abnormal periventricular white matter T2 signal	karyotype, chromosomal microarray,
12	M	6 mos	Generalized tonic spasms, atonic	GDD, hypotonia, constipation	Slow and disorganized background, multifocal and generalized SW	Normal	none
13	F	4 mos	Hemiclonic, prolonged febrile, GTC, focal tonic	Language delay	Focal slowing, generalized SW	Normal	SCNA1
14	F	<1 mos	GTC, absence, complex partial	GDD, hypotonia, dysphagia, spasticity	Slow and disorganized background, suppression burst	Normal	karyotype, chromosomal microarray, CLN1, CLN3, DNA methylmation, SCN1A
GTC = generalized tonic clonic, GDD = global developmental delay, HIE = hypoxic ischemic encephalopathy, SW = spike wave

## Sheet: Supp Table 2
Supplementary Table 2. Median sequence depth per family and subject
Subject ID	Family member	Coverage	Fraction of genome with observed sequencing depth above the Coverage value
1	dad	73	0.5073
1	mom	59	0.5101
1	proband	68	0.5124
2	dad	70	0.5141
2	mom	65	0.5216
2	proband	60	0.5251
3	dad	74	0.5291
3	mom	60	0.5279
3	proband	64	0.5281
4	dad	77	0.517
4	mom	77	0.5132
4	proband	77	0.5184
5	dad	61	0.5287
5	mom	59	0.5057
5	proband	55	0.5162
6	dad	67	0.5127
6	mom	93	0.5015
6	proband	75	0.5052
7	dad	51	0.5097
7	mom	57	0.5361
7	proband	76	0.5013
8	dad	69	0.5236
8	mom	74	0.5316
8	proband	70	0.5067
9	dad	62	0.5087
9	mom	78	0.5195
9	proband	59	0.5259
10	dad	75	0.5074
10	mom	60	0.5077
10	proband	62	0.5327
11	dad	67	0.5252
11	mom	60	0.5149
11	proband	59	0.5373
12	dad	61	0.5172
12	mom	64	0.5224
12	proband	62	0.5252
13	dad	60	0.5028
13	mom	59	0.5231
13	proband	64	0.5197
14	dad	76	0.5143
14	mom	56	0.5016
14	proband	55	0.5083

## Sheet: Supp Table 3
Supplementary Table 3. Number of de novo mutations predicted by GATK and Rufus for in different functional categories
Patient ID	In CDS	CDS and AA changes	CDS and AA changes in genes associated with "seizure" and "infantile" in ClinVar (gemini only)	In EIEE Genes	In EIEE Gene Exons	In EIEE Gene CDS	In EIEE Gene CDS and AA change	Non-EIEE Gene yet CDS and AA
1	72 (1)	21 (1)	1	644 (1)	29 (1)	1 (1)	1	20 (0)
2	31 (0)	18 (0)	0	587 (2)	34 (0)	0 (0)	0	18 (0)
3	70 (2)	15 (1)	1	549 (2)	13 (1)	1 (1)	1	14 (0)
4	52 (1)	10 (1)	0	634 (1)	24 (1)	1 (1)	1	9 (0)
5	79 (4)	15 (3)	1	541 (3)	21 (1)	1 (1)	1	14 (2)
6	40 (2)	7 (2)	1	500 (1)	14 (1)	1 (1)	1	6 (1)
7	48 (0)	15 (0)	0	557 (1)	13 (0)	1 (0)	0	15 (0)
8	64 (1)	11 (1)	1	540 (2)	26 (1)	1 (1)	1	10 (0)
9	79 (1)	22 (1)	0	587 (1)	23 (0)	0 (0)	0	22 (1)
10	92 (4)	12 (2)	0	679 (0)	25 (0)	0 (0)	0	12 (2)
11	35 (1)	6 (1)	1	560 (1)	10 (1)	1 (1)	1	5 (0)
12	65 (3)	18 (2)	1	623 (1)	22 (1)	1 (1)	1	17 (1)
13	70 (2)	18 (2)	1	553 (3)	13 (1)	1 (1)	1	17 (1)
14	79 (1)	17 (1)	1	535 (3)	13 (1)	1 (1)	1	16 (0)
Note: GATK count (Rufus count). If nothing in parenthesis, GATK count alone.
In CDS	The number of de novo mutations predicted by each tool that lied within coding DNA sequence (CDS)
CDS and AA changes	The number of de novo mutations predicted by each tool that lied within coding DNA sequence (CDS) and caused an amino acid change
In EIEE Genes	The number of de novo mutations predicted by each tool that lied within known EIEE genes
In EIEE Genes	The number of de novo mutations predicted by each tool that lied within exons of known EIEE genes
In EIEE Gene CDS	The number of de novo mutations predicted by each tool that lied within CDS exons of known EIEE genes
In EIEE Gene CDS and AA change	The number of de novo mutations predicted by each tool that lied within CDS exons of known EIEE genes and caused an amino acid change
Non-EIEE Gene yet CDS and AA	The number of de novo mutations predicted by each tool that lied within CDS exons and caused an amino acid change, yet the change did not occur in a known EIEE gene

## Sheet: Supp Table 4
Gene panels	Num. genes	Reference
Ambry	100	http://www.ambrygen.com/clinician/genetic-testing/8/neurology/epilepsynext
GeneDx	87	https://www.genedx.com/test-catalog/disorders/early-onset-epileptic-encephalopathy-andor-infantile-spasms/
Invitae	49	https://www.invitae.com/en/physician/tests/03402/
Invitae add-ons	14	https://www.invitae.com/en/physician/tests/03402/
University of Chicago	59	http://dnatesting.uchicago.edu/tests/early-infantile-epileptic-encephalopathy-eiee-sequencing-panel
Phenotype driven
Phenolyzer	100
Total unique genes	223
Complete list	Ambry	GeneDx	Invitae	Invitae add-on	University of Chicago	Phenolyzer
AARS	ALDH7A1	ADSL	ALDH7A1	ARHGEF15	AARS	SCN8A
ACTB	ARHGEF9	ALDH7A1	ARHGEF9	CLCN4	CDKL5	KCNQ2
ADRA2A	ARX	ALG13	ARX	COQ4	GNAO1	SCN2A
ADSL	ATP13A2	ARHGEF9	BRAT1	DOCK7	PLCB1	GNAO1
AKT1	ATP1A2	ARX	CACNA2D2	GABBR2	SLC25A22	PLCB1
AKT2	CACNA1A	ATP1A2	CASK	GPHN	ALDH7A1	SPTAN1
ALDH7A1	CASK	ATP6AP2	CDKL5	KCNH5	CHD2	STXBP1
ALG13	CDKL5	CACNA1A	CHD2	MTOR	GRIN2A	CACNA2D2
ANK3	CHD2	CDKL5	DNM1	NECAP1	PNKP	SZT2
ARFGEF2	CHRNA2	CHD2	EEF1A2	NEDD4L	SLC2A1	ARX
ARHGEF15	CHRNA4	CHRNA2	FOLR1	SCN1B	ALG13	SLC25A22
ARHGEF9	CHRNB2	CHRNA4	FRRS1L	SIK1	CLCN4	PRKCA
ARV1	CLN3	CHRNA7	GABRA1	SLC12A5	GRIN2B	PRKCB
ARX	CLN5	CHRNB2	GABRB3	ST3GAL3	PNPO	KCNQ3
ATP13A2	CLN6	CLN3	GNAO1		SPTAN1	CALM3
ATP1A2	CLN8	CLN5	GRIN1		ARFGEF2	CALM1
ATP6AP2	CNTNAP2	CLN6	GRIN2B		DNM1	CALM2
BRAT1	CRH	CLN8	HCN1		HCN1	SRC
CACNA1A	CSTB	CNTNAP2	HNRNPU		POLG	SCN4B
CACNA1B	CTSD	CSTB	IER3IP1		ST3GAL3	SCN1A
CACNA1C	CTSF	CTSD	KCNA2		ARHGEF9	SCN1B
CACNA1D	DCX	DNAJC5	KCNB1		DOCK7	SCN5A
CACNA1G	DEPDC5	DNM1	KCNQ2		ITPA	SCN7A
CACNA1H	DNAJC5	DYRK1A	KCNQ3		SCN1A	PRKCG
CACNA1I	DNM1	EEF1A2	KCNT1		ST3GAL5	MAPK3
CACNA1S	DYNC1H1	EPM2A	PCDH19		ARHGEF15	MAPK14
CACNA2D2	DYRK1A	FOLR1	PIGA		EEF1A2	MAPK1
CACNB1	EEF1A2	FOXG1	PIGN		KCNA2	GNAI1
CACNB2	EPM2A	GABRA1	PIGO		SCN2A	CACNA1B
CACNB3	FLNA	GABRB2	PLCB1		STXBP1	SCN4A
CACNB4	FOLR1	GABRB3	PNKP		ARV1	SCN3B
CALM1	FOXG1	GABRG2	PNPO		EFHC1	SCN3A
CALM2	GABRA1	GAMT	PURA		KCNB1	SCN9A
CALM3	GABRB3	GATM	SCN1A		SCN8A	SCN2B
CASK	GABRG2	GOSR2	SCN2A		SYNGAP1	CACNA1C
CDC42	GAMT	GRIN1	SCN8A		ARX	CACNA1D
CDK5	GATM	GRIN2A	SCN9A		ETHE1	SPTBN1
CDKL5	GNAO1	GRIN2B	SLC13A5		KCNH5	GRIN1
CHD2	GOSR2	IQSEC2	SLC25A22		SIK1	CACNB2
CHRNA2	GRIN1	KANSL1	SLC2A1		SZT2	CACNB3
CHRNA4	GRIN2A	KCNB1	SLC35A2		BRAT1	GNAQ
CHRNA7	GRIN2B	KCNJ10	SLC6A1		FGF12	CACNA1S
CHRNB2	GRN	KCNQ2	SMC1A		KCNQ2	PLD1
CLCN4	HCN1	KCNQ3	SPTAN1		SLC1A2	CACNB1
CLN3	HNRNPU	KCNT1	STXBP1		TBC1D24	CACNB4
CLN5	IQSEC2	KCTD7	SYNGAP1		CACNA1A	STX1A
CLN6	KCNA2	LGI1	SZT2		FRRS1L	PLD2
CLN8	KCNC1	MAGI2	TBC1D24		KCNT1	MAP2K1
CNTNAP2	KCNJ10	MBD5	WWOX		SLC1A4	CTNNA1
COQ4	KCNQ2	MECP2			WDR45	KCNQ1
CREB1	KCNQ3	MEF2C			CACNA2D2	ADRA2A
CRH	KCNT1	MFSD8			GABRA1	AKT1
CSTB	KCTD7	NHLRC1			NECAP1	KCNJ3
CTNNA1	KIAA2022	NR2F1			SLC12A5	KCNJ6
CTSD	LGI1	NRXN1			WWOX	KCNJ2
CTSF	MECP2	PCDH19			CASK	KCNJ12
DCX	MEF2C	PIGA			GABRB3	KCNJ4
DEPDC5	MFSD8	PIGO			PCDH19	HRAS
DNAJC5	NHLRC1	PIGV			SLC13A5	KCNJ14
DNM1	NRXN1	PNKP				AKT2
DOCK7	PCDH19	PNPO				NRAS
DYNC1H1	PIGA	POLG				KRAS
DYRK1A	PLCB1	PPT1				RAC1
EEF1A2	PNKP	PRICKLE1				CACNA1A
EFHC1	PNPO	PRRT2				RPS6KA5
EGFR	POLG	QARS				MAP2K2
EPM2A	PPT1	SCARB2				EGFR
ETHE1	PRICKLE1	SCN1A				ANK3
FGF12	PRRT2	SCN1B				PAK1
FGF13	PURA	SCN2A				SHANK1
FLNA	SCARB2	SCN8A				CACNA1G
FOLR1	SCN1A	SLC13A5				CACNA1I
FOXG1	SCN1B	SLC25A22				CACNA1H
FRRS1L	SCN2A	SLC2A1				FGF13
GABBR2	SCN8A	SLC6A8				RPS6KA1
GABRA1	SIK1	SLC9A6				PRKCD
GABRB2	SLC13A5	SPTAN1				PRDM14
GABRB3	SLC25A22	STXBP1				CREB1
GABRG2	SLC2A1	TBC1D24				KCNJ5
GAMT	SLC35A2	TCF4				KCNJ9
GATM	SLC6A1	TPP1				ACTB
GNAI1	SLC9A6	TSC1				KCNQ4
GNAO1	SMC1A	TSC2				KCNQ5
GNAQ	SNAP25	UBE3A				HSPA8
GOSR2	SPTAN1	WDR45				SPTB
GPHN	ST3GAL3	WWOX				GRIA2
GRIA2	STX1B	ZEB2				RPS6KA3
GRIN1	STXBP1					CDK5
GRIN2A	SYN1					KCND2
GRIN2B	SYNGAP1					RPS6KA2
GRIN2D	SZT2					CDC42
GRN	TBC1D24					KCNB1
HCN1	TBL1XR1					ARHGEF9
HNRNPU	TCF4					KCNN2
HRAS	TPP1					GRIN2D
HSPA8	TSC1					MAPT
IER3IP1	TSC2					VAV2
IQSEC2	UBE3A					SLC18A3
ITPA	WDR45					SOS1
KANSL1	ZEB2					RAF1
KCNA2
KCNB1
KCNC1
KCND2
KCNH5
KCNJ10
KCNJ12
KCNJ14
KCNJ2
KCNJ3
KCNJ4
KCNJ5
KCNJ6
KCNJ9
KCNN2
KCNQ1
KCNQ2
KCNQ3
KCNQ4
KCNQ5
KCNT1
KCTD7
KIAA2022
KRAS
LGI1
MAGI2
MAP2K1
MAP2K2
MAPK1
MAPK14
MAPK3
MAPT
MBD5
MECP2
MEF2C
MFSD8
MTOR
NECAP1
NEDD4L
NHLRC1
NR2F1
NRAS
NRXN1
PAK1
PCDH19
PIGA
PIGN
PIGO
PIGV
PLCB1
PLD1
PLD2
PNKP
PNPO
POLG
PPT1
PRDM14
PRICKLE1
PRKCA
PRKCB
PRKCD
PRKCG
PRRT2
PURA
QARS
RAC1
RAF1
RPS6KA1
RPS6KA2
RPS6KA3
RPS6KA5
SCARB2
SCN1A
SCN1B
SCN2A
SCN2B
SCN3A
SCN3B
SCN4A
SCN4B
SCN5A
SCN7A
SCN8A
SCN9A
SHANK1
SIK1
SLC12A5
SLC13A5
SLC18A3
SLC1A2
SLC1A4
SLC25A22
SLC2A1
SLC35A2
SLC6A1
SLC6A8
SLC9A6
SMC1A
SNAP25
SOS1
SPTAN1
SPTB
SPTBN1
SRC
ST3GAL3
ST3GAL5
STX1A
STX1B
STXBP1
SYN1
SYNGAP1
SZT2
TBC1D24
TBL1XR1
TCF4
TPP1
TSC1
TSC2
UBE3A
VAV2
WDR45
WWOX
ZEB2

## Sheet: Supp Table 5
Supplementary Table 5. Mutations driving the EIEE phenotype for each subject
Subject ID	Gene	Variant	ACMG classification	Genomic Location	Evidence for Pathogenicity	Reference
1	KCNQ2	c.841G>A, p.G281R	pathogenic (PS1, PS2, PM2, PP3, PP5)	chr20:62071037	Mutation previously reported: Patient 1 in PMID: 24107868; patients 5,6 in PMID: 28133863	NM_004518.4
2	Multiple	Translocation between chrom X and chrom 2		chrX:151118513, chr2:59405748	Balanced translocation between chr 2 and chr X	-
3	SCN8A	c.1219T>G, p.L407V	pathogenic (PS2, PM2, PP2, PP3, PM5)	chr12:52099285	Different substitution at same position (L407F) previously reported. Patient 6219 in PMID: 25785782	NM_014191.3
4	PIGA	c.502A>C, p.N168H	likely pathogenic (PS2, PM2, PP3)	chrX:15349551	Cytoplasmic, GPI anchor 72-161	NM_002641.3
5	SCN8A	c.800T>C, p.L267S	likely pathogenic (PS2, PM2, PP3, PP2, PP5)	chr12:52093447	Mutation previously reported in PMID 27900360; This is our patient, manuscript came out during our analysis.	NM_014191.3
6	EEF1A2	c.1267C>T, p.R423C	pathogenic (PS1, PS2, PM2, PP3)	chr20:62119776	Mutation previously reported: Patient 7 from PMID: 27441201	NM_001958.3
7	CDKL5	c.146-14735_2276+3273dup	pathogenic (PVS1, PS2, PM2, PP3, PP5)	chrX:18567862-18630963	2119bp out-of-frame duplication of exons 5-15;pathogenic loss-of-function seen in prior reports (PMID 25315662, 20493745, 28872899)	NM_001037343.1
8	SCN2A	c.647T>G, p.L216W	likely pathogenic (PS2, PM2, PP2, PP3)	chr2:166165903	Transmembrane, voltage sensor, S4 of repeat I	NM_021007.2
9	DEAF1	c.634G>A, p.G212S	likely pathogenic (PP3, PS2, PM2, PP5)	chr11:687941	Mutation in SAND-DNA binding domain, also see in in previous reports (PMID: 24726472, 26048982). New paper in Hum Mut Dec 2017 shows this exact allele with functional data. PMID 28940898. This allele eliminates both DEAF1 transcriptional repression activity at the DEAF1 promoter and DEAF1–DNA interactions with DEAF1 consensus sequences. We can probably reclassify as pathogenic	NM_021008.2
10	CAMK2G	c.719C>T, p.T240M	likely pathogenic (PS2, PM2, PP3, PP2)	chr10:75607083	Protein kinase domain	NM_001222.3
11	STXBP1	c.1151dup, p.D385Gfs*19	pathogenic (PVS1, PS2, PM2, PP3)	chr9:130438123	Pathogenic loss of function mutation seen in prior reports (patients 13, 14; PMID: 28133863)	NM_003165.3
12	SCN8A	c.2642T>C, p.V881A	likely pathogenic (PS2, PM2, PP2, PP3, PP5)	chr12:52159552	Transmembrane, S5 of repeat II	NM_014191.3
13	SCN1A	c.4736T>C, p.L1590P	likely pathogenic (PS2, PM2, PP3, PP2)	chr2:166850739	Transmembrane, S2 of repeat IV	NM_006920.4
14	KCNQ2	c.833T>C, p.I278T	likely pathogenic (PS2, PM1, PM2, PP3)	chr20:62071045	Pore forming loop between S5, S6; multiple pathogenic mutations in this region	NM_004518.4

## Sheet: Supp Table 6
Supplementary Table 6. Clinical test history for each subject
Subject ID	Final diagnosis	Total number of tests prior to WGS	Alpha Fetoprotein	Amino Acids (plasma)	Amino Acids (urine)	Ammonia	Biotinidase	Carbohydrate Deficient Transferrin/Glycoprotein	Carnitine Studies	CBC	Ceruloplasmin	Chemistry Panel	Chemistry - Minerals	Chromosomal Analysis (Banding or FISH)	Complement Studies	Congenital Infections Tests	Cortisol	Creatine Kinase	CRP (not for CV risk)	CSF routine analysis	CSF amino acids	CSF lactate	CSF neurotransmitters and metabolites	cystine (urine)	Fat, fecal	Folate (Vitamin B9)	Hepatic Function	Homocysteine	Immunoglobulins (serum)	Urine organic acids	Insulin	Ketone Bodies	Lactate	LDH	Lead	Leukocyte Lysosomal Enzymes	Lipid Studies	Lymphocyte subset panel 7 - congenital immunodeficiencies	Microarray (CGH or SNP)	Mucopolysaccharide Screen	Organic Acids (urine or plasma)	Parathyroid Hormone	Pipecolic Acid	Pyruvate	Reducing Substances (urine or feces)	Sedimentation Rate	Selenium	Thyroid Studies	Uric Acid
1	KCNQ2	47	1	0	1	1	0	0	0	0	1	0	0	0	0	0	1	1	1	1	1	2	0	0	0	1	0	0	1	0	1	1	1	0	1	1	0	1	0	1	0	0	1	0	1	1	1	0	1
2	Chr X, Chr. 2 translocation	36	1	1	1	1	1	1	1	1	1	0	0	0	0	0	0	0	2	2	2	1	0	0	0	0	0	0	1	0	1	1	0	0	0	1	0	1	0	1	0	0	1	0	1	0	0	1	0
3	SCN8A	40	1	0	1	0	0	1	1	0	1	0	0	0	1	0	0	1	1	1	0	1	0	0	0	1	0	0	1	0	1	1	0	0	1	1	0	1	0	1	0	1	0	1	1	1	1	0	1
4	PIGA	37	1	0	1	1	1	1	1	0	1	0	0	0	0	0	1	1	1	1	1	0	0	0	0	1	0	0	1	0	0	1	0	0	0	0	0	0	0	1	0	0	1	0	0	0	1	0	1
5	SCN8A	46	1	0	1	0	1	1	1	0	1	0	0	0	0	0	1	1	1	0	1	1	0	0	0	0	1	1	1	0	1	1	0	0	1	0	0	1	0	1	1	0	1	1	1	0	1	1	1
6	EEF1A2	39	1	0	1	2	0	1	1	0	1	0	0	0	0	0	1	1	1	1	1	1	0	0	1	1	0	0	1	0	1	1	0	0	1	1	0	1	0	1	0	0	0	0	0	1	1	0	1
7	CDKL5	27	1	0	1	1	0	0	1	0	1	0	0	0	0	0	1	1	1	1	1	1	0	0	0	0	0	0	1	0	1	1	0	0	0	1	0	0	0	1	0	0	0	0	0	1	1	0	0
8	SCN2A	36	1	0	1	1	1	1	1	0	1	0	0	0	0	0	1	0	1	1	1	1	0	0	0	1	0	0	0	1	0	0	0	0	0	0	0	0	0	1	0	0	1	1	0	0	1	1	1
9	DEAF-1	53	1	1	1	1	0	1	1	0	1	0	0	1	0	0	0	1	1	1	1	1	1	1	0	0	0	1	1	1	1	1	0	1	1	1	1	0	1	1	0	0	0	1	1	1	1	1	1
10	CAMK2G	48	1	1	1	1	1	1	1	0	1	0	1	0	1	1	1	1	1	1	1	1	0	0	0	1	0	0	1	1	0	0	0	0	1	0	0	1	0	1	0	0	1	0	0	0	1	1	1
11	STXBP1	29	1	0	1	0	0	1	1	0	1	0	1	0	0	0	0	0	1	1	1	1	0	0	0	1	0	0	1	0	0	0	0	0	1	0	0	1	0	1	0	0	0	0	0	0	0	0	1
12	SCN8A	24	1	0	1	1	0	0	1	0	1	0	0	0	0	0	0	0	1	1	1	1	0	0	0	1	0	0	1	0	0	0	0	0	0	0	0	0	0	1	0	0	0	0	0	0	0	0	0
13	SCN1A	24	1	0	1	1	0	1	1	0	1	1	0	0	0	0	0	0	1	1	1	1	0	0	0	1	0	0	1	0	0	1	0	0	0	0	0	0	0	1	0	0	0	0	0	0	0	0	1
14	KCNQ2	41	1	1	1	1	1	1	1	0	1	1	1	0	1	0	1	1	1	0	0	1	0	0	0	0	0	0	1	0	0	1	0	0	1	0	0	1	0	1	0	0	1	0	0	0	1	0	0
[truncated: 32 more columns]
